# Supplementary material for: Siderophore-mediated zinc acquisition enhances enterobacterial colonization of the inflamed gut
Source: Nat Commun. 2021 Dec 1;12:7016. doi: 10.1038/s41467-021-27297-2 (PMC8636617; doi:10.1038/s41467-021-27297-2)
Supplement: Supplementary file 3 — Supplementary Data 1 [file 41467_2021_27297_MOESM3_ESM.xlsx]

## Sheet: descriptions
Info ID	Column title	Description
#CHROM	Chromosome	Chromosome
POS	Variant position	Variant position
ID	Variant ID	Variant ID
REF	Reference allele	Reference allele
ALT	Alternate allele(s)	Alternate allele(s)
AAChange.refGene	AAChange.refGene
AB	Allele balance at heterozygous sites: a number between 0 and 1 representing the ratio of reads showing the reference allele to all reads, considering only reads from individuals called as heterozygous
ABP	Allele balance probability at heterozygous sites: Phred-scaled upper-bounds estimate of the probability of observing the deviation between ABR and ABA given E(ABR/ABA) ~ 0.5, derived using Hoeffding's inequality
AC	Total number of alternate alleles in called genotypes
AF	Estimated allele frequency in the range (0,1]
ALLELE_END	Flag the end of ANNOVAR annotation for one alternative allele
AN	Total number of alleles in called genotypes
ANNOVAR_DATE	Flag the start of ANNOVAR annotation for one alternative allele
AO	Alternate allele observations, with partial observations recorded fractionally
CIGAR	CIGAR string representing difference between reference and alternate allele.
DP	Total read depth at the locus
DPB	Total read depth per bp at the locus; bases in reads overlapping / bases in haplotype
DPRA	Alternate allele depth ratio. Ratio between depth in samples with each called alternate allele and those without.
END	Last position (inclusive) in gVCF output record.
EPP	End Placement Probability: Phred-scaled upper-bounds estimate of the probability of observing the deviation between EL and ER given E(EL/ER) ~ 0.5, derived using Hoeffding's inequality
EPPR	End Placement Probability for reference observations: Phred-scaled upper-bounds estimate of the probability of observing the deviation between EL and ER given E(EL/ER) ~ 0.5, derived using Hoeffding's inequality
ExonicFunc.refGene	ExonicFunc.refGene
Func.refGene	Func.refGene
GTI	Number of genotyping iterations required to reach convergence or bailout.
Gene.refGene	Gene.refGene
GeneDetail.refGene	GeneDetail.refGene
LEN	allele length
MEANALT	Mean number of unique non-reference allele observations per sample with the corresponding alternate alleles.
MIN_DP	Minimum depth in gVCF output block.
MQM	Mean mapping quality of observed alternate alleles
MQMR	Mean mapping quality of observed reference alleles
NS	Number of samples with data
NUMALT	Number of unique non-reference alleles in called genotypes at this position.
ODDS	The log odds ratio of the best genotype combination to the second-best.
PAIRED	Proportion of observed alternate alleles which are supported by properly paired read fragments
PAIREDR	Proportion of observed reference alleles which are supported by properly paired read fragments
PAO	Alternate allele observations, with partial observations recorded fractionally
PQA	Alternate allele quality sum in phred for partial observations
PQR	Reference allele quality sum in phred for partial observations
PRO	Reference allele observation count, with partial observations recorded fractionally
QA	Alternate allele quality sum in phred
QR	Reference allele quality sum in phred
RO	Reference allele observation count, with partial observations recorded fractionally
RPL	Reads Placed Left: number of reads supporting the alternate balanced to the left (5') of the alternate allele
RPP	Read Placement Probability: Phred-scaled upper-bounds estimate of the probability of observing the deviation between RPL and RPR given E(RPL/RPR) ~ 0.5, derived using Hoeffding's inequality
RPPR	Read Placement Probability for reference observations: Phred-scaled upper-bounds estimate of the probability of observing the deviation between RPL and RPR given E(RPL/RPR) ~ 0.5, derived using Hoeffding's inequality
RPR	Reads Placed Right: number of reads supporting the alternate balanced to the right (3') of the alternate allele
RUN	Run length: the number of consecutive repeats of the alternate allele in the reference genome
SAF	Number of alternate observations on the forward strand
SAP	Strand balance probability for the alternate allele: Phred-scaled upper-bounds estimate of the probability of observing the deviation between SAF and SAR given E(SAF/SAR) ~ 0.5, derived using Hoeffding's inequality
SAR	Number of alternate observations on the reverse strand
SRF	Number of reference observations on the forward strand
SRP	Strand balance probability for the reference allele: Phred-scaled upper-bounds estimate of the probability of observing the deviation between SRF and SRR given E(SRF/SRR) ~ 0.5, derived using Hoeffding's inequality
SRR	Number of reference observations on the reverse strand
TYPE	The type of allele, either snp, mnp, ins, del, or complex.

## Sheet: variant_details
Chromosome	Variant position	Variant ID	Reference allele	Alternate allele(s)	QUAL	FILTER	Allele frequency	Called alleles	CIGAR string	Read depth	Alternate allele depth ratio	Allele length	Number of samples with data	Non-reference alleles	TYPE	Func.refGene	Gene.refGene	ExonicFunc.refGene	AAChange.refGene	76:Genotype	76:Read depth	76:Reference allele counts	76:Alternate allele counts	76:Reference allele percent	76:Alternate allele percent	275:Genotype	275:Read depth	275:Reference allele counts	275:Alternate allele counts	275:Reference allele percent	275:Alternate allele percent	274:Genotype	274:Read depth	274:Reference allele counts	274:Alternate allele counts	274:Reference allele percent	274:Alternate allele percent	73:Genotype	73:Read depth	73:Reference allele counts	73:Alternate allele counts	73:Reference allele percent	73:Alternate allele percent	TOTAL:Genotype	TOTAL:Read depth	TOTAL:Reference allele counts	TOTAL:Alternate allele counts	TOTAL:Reference allele percent	TOTAL:Alternate allele percent
CP022686.1	416403		G	T	2.13357e-14		0.75	4	1X	839	0	1	4	1	snp	exonic	cds-AXY44770.1..AXY44770.1..murein_DD-endopeptidase_MepM	nonsynonymous_SNV	cds-AXY44770.1..AXY44770.1..murein_DD-endopeptidase_MepM:cds-AXY44770.1..AXY44770.1..murein_DD-endopeptidase_MepM#CP022686.1#415131:exon1:c.C52A:p.P18T	1	1	0	1	0	1	1	1	0	1	0	1	1	4	0	4	0	1	0	833	831	2	0.9976	0.0024		839	831	8	0.9905	0.0095
CP022686.1	417482		T	A	669.068		0.75	4	1X	939	0	1	4	1	snp	exonic	cds-AXY44771.1..AXY44771.1..Mn2+/Zn2+ABC_transporter_ATP-binding_protein	nonsynonymous_SNV	cds-AXY44771.1..AXY44771.1..Mn2+/Zn2+ABC_transporter_ATP-binding_protein:cds-AXY44771.1..AXY44771.1..Mn2+/Zn2+ABC_transporter_ATP-binding_protein#CP022686.1#417480:exon1:c.T2A:p.M1K	1	36	5	31	0.1389	0.8611	1	36	1	35	0.0278	0.9722	1	46	0	46	0	1	0	821	817	3	0.9963	0.0037		939	823	115	0.8774	0.1226
CP022686.1	457893		ATT	AT	94159.3		1	4	1M1D1M	3380	0	1	4	1	del	exonic	cds-CIW80_02455..hypothetical_protein	unknown	UNKNOWN	1	807	3	773	0.0039	0.9961	1	824	4	794	0.005	0.995	1	888	2	855	0.0023	0.9977	1	861	4	827	0.0048	0.9952		3380	13	3249	0.004	0.996
CP022686.1	560880		C	T	91320.7		1	4	1X	2860	0	1	4	1	snp	downstream	cds-AXY44929.1..AXY44929.1..hypothetical_protein,cds-AXY44930.1..AXY44930.1..prepilin-type_cleavage/methylation_domain-containing_protein	.	.	1	662	0	657	0	1	1	680	0	680	0	1	1	757	0	754	0	1	1	761	7	753	0.0092	0.9908		2860	7	2844	0.0025	0.9975
CP022686.1	585488		T	G	0		0.25	4	1X	3095	0	1	4	1	snp	exonic	cds-AXY44954.1..AXY44954.1..ABC_transporter_ATP-binding_protein	nonsynonymous_SNV	cds-AXY44954.1..AXY44954.1..ABC_transporter_ATP-binding_protein:cds-AXY44954.1..AXY44954.1..ABC_transporter_ATP-binding_protein#CP022686.1#585372:exon1:c.A1688C:p.H563P	1	49	1	48	0.0204	0.9796	0	960	957	1	0.999	0.001	0	1101	1096	1	0.9991	0.0009	0	985	980	1	0.999	0.001		3095	3034	51	0.9835	0.0165
CP022686.1	590281		A	T	2.07632e-14		0.25	4	1X	2435	0.51	1	4	1	snp	exonic	cds-AXY44957.1..AXY44957.1..non-ribosomal_peptide_synthetase	nonsynonymous_SNV	cds-AXY44957.1..AXY44957.1..non-ribosomal_peptide_synthetase:cds-AXY44957.1..AXY44957.1..non-ribosomal_peptide_synthetase#CP022686.1#590280:exon1:c.A1T:p.M1L	0	813	808	2	0.9975	0.0025	1	5	0	5	0	1	0	838	838	0	1	0	0	779	778	0	1	0		2435	2424	7	0.9971	0.0029
CP022686.1	755601		ATTTTTTTTC	ATTTTTTTC	61955.2		0.75	4	1M1D8M	2770	0	1	4	1	del	exonic	cds-AXY45071.1..AXY45071.1..glycosyl_transferase_family_1	frameshift_deletion	cds-AXY45071.1..AXY45071.1..glycosyl_transferase_family_1:cds-AXY45071.1..AXY45071.1..glycosyl_transferase_family_1#CP022686.1#754423:exon1:c.28delA:p.I10fs	1	692	0	677	0	1	1	644	0	634	0	1	1	719	0	704	0	1	0	715	657	31	0.9549	0.0451		2770	657	2046	0.2431	0.7569
CP022686.1	794460		C	T	102403		1	4	1X	3717	0	1	4	1	snp	exonic	cds-AXY45103.1..AXY45103.1..diguanylate_cyclase	nonsynonymous_SNV	cds-AXY45103.1..AXY45103.1..diguanylate_cyclase:cds-AXY45103.1..AXY45103.1..diguanylate_cyclase#CP022686.1#792757:exon1:c.C1703T:p.A568V	1	920	0	914	0	1	1	897	0	889	0	1	1	1011	2	1005	0.002	0.998	1	889	237	650	0.2672	0.7328		3717	239	3458	0.0646	0.9354
CP022686.1	917427		CC	CTTC	81695		1	4	1M2I1M	3007	0	2	4	1	ins	upstream;downstream	cds-AXY45205.1..AXY45205.1..zinc/iron-chelating_domain-containing_protein,cds-AXY45207.1..AXY45207.1..mannitol_dehydrogenase_family_protein;cds-AXY45206.1..AXY45206.1..elongation_factor_P-like_protein_YeiP	.	.	1	661	5	629	0.0079	0.9921	1	774	2	743	0.0027	0.9973	1	785	9	750	0.0119	0.9881	1	787	7	751	0.0092	0.9908		3007	23	2873	0.0079	0.9921
CP022686.1	1931306		T	G	293.649		0.75	4	1X	932	0.04	1	4	1	snp	upstream;downstream	cds-AXY46106.1..AXY46106.1..4%2C5-DOPA_dioxygenase_extradiol,cds-AXY46107.1..AXY46107.1..zinc_transporter_ZupT;cds-AXY46105.1..AXY46105.1..protein-disulfide_oxidoreductase_DsbI,cds-AXY46108.1..AXY46108.1..DUF4051_domain-containing_protein	.	.	1	32	1	31	0.0312	0.9688	1	32	1	31	0.0312	0.9688	1	36	0	36	0	1	0	832	832	0	1	0		932	834	98	0.8948	0.1052
CP022686.1	2211818		C	G	24340.6		0.25	4	1X	3184	1.13	1	4	1	snp	exonic	cds-AXY46389.1..AXY46389.1..elongation_factor_G	nonsynonymous_SNV	cds-AXY46389.1..AXY46389.1..elongation_factor_G:cds-AXY46389.1..AXY46389.1..elongation_factor_G#CP022686.1#2211393:exon1:c.G1691C:p.G564A	0	671	671	0	1	0	1	764	1	761	0.0013	0.9987	0	923	922	1	0.9989	0.0011	0	826	825	0	1	0		3184	2419	762	0.7605	0.2395
CP022686.1	2320775		C	T	77515.1		1	4	1X	2877	0	1	4	1	snp	exonic	cds-AXY46490.1..AXY46490.1..DNA_processing_protein_DprA	nonsynonymous_SNV	cds-AXY46490.1..AXY46490.1..DNA_processing_protein_DprA:cds-AXY46490.1..AXY46490.1..DNA_processing_protein_DprA#CP022686.1#2320298:exon1:c.G727A:p.G243S	1	684	1	681	0.0015	0.9985	1	657	0	655	0	1	1	802	0	801	0	1	1	734	209	524	0.2851	0.7149		2877	210	2661	0.0731	0.9269
CP022686.1	2408860		ATT	AT	98652.3		1	4	1M1D1M	3368	0	1	4	1	del	exonic	cds-CIW80_12230..multidrug_efflux_RND_transporter_permease_subunit	unknown	UNKNOWN	1	820	1	794	0.0013	0.9987	1	820	0	810	0	1	1	889	0	868	0	1	1	839	3	826	0.0036	0.9964		3368	4	3298	0.0012	0.9988
CP022686.1	2590563		TT	TTTGGT	84311.8		1	4	1M4I1M	3079	0	4	4	1	ins	exonic	cds-CIW80_13070..transcriptional_regulator	unknown	UNKNOWN	1	694	17	674	0.0246	0.9754	1	741	26	710	0.0353	0.9647	1	850	32	807	0.0381	0.9619	1	794	20	771	0.0253	0.9747		3079	95	2962	0.0311	0.9689
CP022686.1	3196873		GT	GGCGTAATCGGTTT	58343.6		1	4	1M12I1M	2381	0	12	4	1	ins	exonic	cds-AXY47271.1..AXY47271.1..class_C_beta-lactamase	nonframeshift_insertion	cds-AXY47271.1..AXY47271.1..class_C_beta-lactamase:cds-AXY47271.1..AXY47271.1..class_C_beta-lactamase#CP022686.1#3196694:exon1:c.943_944insAACCGATTACGC:p.T315delinsKPITP	1	561	0	530	0	1	1	545	0	514	0	1	1	665	2	619	0.0032	0.9968	1	610	0	576	0	1		2381	2	2239	0.0009	0.9991
CP022686.1	3781070		T	G	24277.3		0.25	4	1X	3109	0.89	1	4	1	snp	exonic	cds-AXY47815.1..AXY47815.1..cupin_domain-containing_protein	stopgain	cds-AXY47815.1..AXY47815.1..cupin_domain-containing_protein:cds-AXY47815.1..AXY47815.1..cupin_domain-containing_protein#CP022686.1#3780906:exon1:c.T164G:p.L55X	0	666	661	3	0.9955	0.0045	1	754	0	754	0	1	0	839	836	1	0.9988	0.0012	0	850	847	0	1	0		3109	2344	758	0.7556	0.2444
CP022686.1	3820198		C	G	267383		1	4	1X	15986	0	1	4	1	snp	upstream	cds-CIW80_19330..hypothetical_protein,cds-CIW80_19335..ISL3_family_transposase	.	.	1	3231	758	2473	0.2346	0.7654	1	4220	776	3442	0.184	0.816	1	3856	869	2982	0.2257	0.7743	1	4679	808	3869	0.1728	0.8272		15986	3211	12766	0.201	0.799
CP022686.1	3820225		A	G	363689		1	4	1X	18205	0	1	4	1	snp	upstream	cds-CIW80_19330..hypothetical_protein,cds-CIW80_19335..ISL3_family_transposase	.	.	1	3652	788	2855	0.2163	0.7837	1	4825	797	4024	0.1653	0.8347	1	4394	926	3467	0.2108	0.7892	1	5334	851	4480	0.1596	0.8404		18205	3362	14826	0.1848	0.8152
CP022686.1	3820259		ATTTTGGTAC	GGTTCGGTGT	210107		1	4	2X2M1X3M2X	13271	0	10	4	1	complex	upstream	cds-CIW80_19330..hypothetical_protein,cds-CIW80_19335..ISL3_family_transposase	.	.	1	2649	667	1939	0.2559	0.7441	1	3518	706	2785	0.2022	0.7978	1	3245	813	2389	0.2539	0.7461	1	3859	748	3077	0.1956	0.8044		13271	2934	10190	0.2236	0.7764
CP022686.1	3820281		G	C	349811		1	4	1X	17772	0	1	4	1	snp	upstream	cds-CIW80_19330..hypothetical_protein,cds-CIW80_19335..ISL3_family_transposase	.	.	1	3561	777	2779	0.2185	0.7815	1	4716	804	3906	0.1707	0.8293	1	4334	962	3367	0.2222	0.7778	1	5161	862	4298	0.1671	0.8329		17772	3405	14350	0.1918	0.8082
CP022686.1	4870911		GCC	GC	82590.2		1	4	1M1D1M	2955	0	1	4	1	del	upstream	cds-AXY48828.1..AXY48828.1..dihydroxyacetone_kinase_subunit_DhaK,cds-AXY48829.1..AXY48829.1..sigma-54-dependent_Fis_family_transcriptional_regulator	.	.	1	730	15	712	0.0206	0.9794	1	741	18	722	0.0243	0.9757	1	788	22	765	0.028	0.972	1	696	15	679	0.0216	0.9784		2955	70	2878	0.0237	0.9763
73	E. coli Nissle WT
76	E. coli Nissle znuA zupT ybtX
274	E. coli Nissle znuA zupT
275	E. coli Nissle znuA zupT irp2
