# Supplementary material for: Siderophore-mediated zinc acquisition enhances enterobacterial colonization of the inflamed gut
Source: Nat Commun. 2021 Dec 1;12:7016. doi: 10.1038/s41467-021-27297-2 (PMC8636617; doi:10.1038/s41467-021-27297-2)
Supplement: Supplementary file 4 — Supplementary Data 2 [file 41467_2021_27297_MOESM4_ESM.xlsx]

## Sheet: P values - Figure 1
		Summary	Adjusted P Value
Figure 1a	EcN - STm
	0	ns	0.9682
	150	ns	0.9995
	250	****	<0.0001
Figure 1b	EcN znuA zupT - STm znuA zupT
	No CP	ns	>0.9999
	CP	****	<0.0001
	MU CP	ns	0.9685
	CP + ZnSO4	ns	0.9109
Figure 1c	EcN WT vs. STm WT	*	0.0257
	EcN WT vs. EcN znuA zupT	**	0.0013
	EcN WT vs. STM znuA zupT	**	0.003
	STm WT vs. EcN znuA zupT	ns	0.9744
	STm WT vs. STM znuA zupT	*	0.0101
	EcN znuA zupT vs. STM znuA zupT	*	0.0219
Figure 1d	No CP
	EcN znuA zupT vs. STm znuA zupT	ns	>0.9999
	EcN znuA zupT vs. EcN znuA zupT irp2	ns	0.9969
	EcN znuA zupT vs. EcN znuA zupT ybtX	ns	0.9976
	STm znuA zupT vs. EcN znuA zupT irp2	ns	0.9974
	STm znuA zupT vs. EcN znuA zupT ybtX	ns	0.998
	EcN znuA zupT irp2 vs. EcN znuA zupT ybtX	ns	>0.9999
	MU 150
	EcN znuA zupT vs. STm znuA zupT	ns	0.9246
	EcN znuA zupT vs. EcN znuA zupT irp2	ns	0.983
	EcN znuA zupT vs. EcN znuA zupT ybtX	ns	0.8892
	STm znuA zupT vs. EcN znuA zupT irp2	ns	0.9941
	STm znuA zupT vs. EcN znuA zupT ybtX	ns	0.9997
	EcN znuA zupT irp2 vs. EcN znuA zupT ybtX	ns	0.9849
	150
	EcN znuA zupT vs. STm znuA zupT	****	<0.0001
	EcN znuA zupT vs. EcN znuA zupT irp2	****	<0.0001
	EcN znuA zupT vs. EcN znuA zupT ybtX	**	0.0042
	STm znuA zupT vs. EcN znuA zupT irp2	****	<0.0001
	STm znuA zupT vs. EcN znuA zupT ybtX	****	<0.0001
	EcN znuA zupT irp2 vs. EcN znuA zupT ybtX	ns	0.4781
	250
	EcN znuA zupT vs. STm znuA zupT	****	<0.0001
	EcN znuA zupT vs. EcN znuA zupT irp2	**	0.0016
	EcN znuA zupT vs. EcN znuA zupT ybtX	ns	0.9764
	STm znuA zupT vs. EcN znuA zupT irp2	ns	0.2778
	STm znuA zupT vs. EcN znuA zupT ybtX	****	<0.0001
	EcN znuA zupT irp2 vs. EcN znuA zupT ybtX	**	0.0059
Figure 1g	WT vs. znuA zupT	***	0.0006
	WT vs. znuA zupT ybtX	****	<0.0001
	WT vs. znuA zupT irp2	****	<0.0001
	WT vs. znuA zupT ybtX + Ybt	****	<0.0001
	WT vs. znuA zupT irp2 + Ybt	**	0.005
	WT vs. znuA zupT ybtX + Ent	****	<0.0001
	WT vs. znuA zupT irp2 + Ent	****	<0.0001
	znuA zupT vs. znuA zupT ybtX	***	0.001
	znuA zupT vs. znuA zupT irp2	****	<0.0001
	znuA zupT vs. znuA zupT ybtX + Ybt	*	0.0182
	znuA zupT vs. znuA zupT irp2 + Ybt	ns	0.9984
	znuA zupT vs. znuA zupT ybtX + Ent	ns	0.2727
	znuA zupT vs. znuA zupT irp2 + Ent	ns	0.1341
	znuA zupT ybtX vs. znuA zupT irp2	ns	0.5539
	znuA zupT ybtX vs. znuA zupT ybtX + Ybt	ns	0.9564
	znuA zupT ybtX vs. znuA zupT irp2 + Ybt	***	0.0004
	znuA zupT ybtX vs. znuA zupT ybtX + Ent	ns	0.714
	znuA zupT ybtX vs. znuA zupT irp2 + Ent	ns	0.8986
	znuA zupT irp2 vs. znuA zupT ybtX + Ybt	ns	0.0906
	znuA zupT irp2 vs. znuA zupT irp2 + Ybt	****	<0.0001
	znuA zupT irp2 vs. znuA zupT ybtX + Ent	*	0.0446
	znuA zupT irp2 vs. znuA zupT irp2 + Ent	ns	0.1014
	znuA zupT ybtX + Ybt vs. znuA zupT irp2 + Ybt	**	0.0062
	znuA zupT ybtX + Ybt vs. znuA zupT ybtX + Ent	ns	0.9956
	znuA zupT ybtX + Ybt vs. znuA zupT irp2 + Ent	ns	>0.9999
	znuA zupT irp2 + Ybt vs. znuA zupT ybtX + Ent	ns	0.123
	znuA zupT irp2 + Ybt vs. znuA zupT irp2 + Ent	ns	0.0552
	znuA zupT ybtX + Ent vs. znuA zupT irp2 + Ent	ns	>0.9999

## Sheet: P values - Figure 4
			Summary	Adjusted P Value
Figure 4b	day 1	WT vs znuA zupT	*	0.0296
	day 1	WT vs ΔznuA ΔzupT Δirp2	*	0.0342
	day 1	WT vs ΔznuA ΔzupT ΔybtX	*	0.0182
	day 1	WT vs znuA zupT vs. WT vs ΔznuA ΔzupT Δirp2	*	0.032
	day 1	WT vs znuA zupT vs. WT vs ΔznuA ΔzupT ΔybtX	*	0.046
	day 4	WT vs znuA zupT	**	0.0023
	day 4	WT vs ΔznuA ΔzupT Δirp2	**	0.0049
	day 4	WT vs ΔznuA ΔzupT ΔybtX	*	0.01
	day 4	WT vs znuA zupT vs. WT vs ΔznuA ΔzupT Δirp2	****	<0.0001
	day 4	WT vs znuA zupT vs. WT vs ΔznuA ΔzupT ΔybtX	***	0.0003
	day 7	WT vs znuA zupT	***	0.0001
	day 7	WT vs ΔznuA ΔzupT Δirp2	**	0.0023
	day 7	WT vs ΔznuA ΔzupT ΔybtX	***	0.0004
	day 7	WT vs znuA zupT vs. WT vs ΔznuA ΔzupT Δirp2	****	<0.0001
	day 7	WT vs znuA zupT vs. WT vs ΔznuA ΔzupT ΔybtX	**	0.0086
Figure 4c	day 1	znuA zupT vs znuA zupT ybtX	ns	0.3849
	day 1	znuA zupT vs znuA zupT irp2	ns	0.2446
	day 4	znuA zupT vs znuA zupT irp2	***	0.0002
	day 4	znuA zupT vs znuA zupT ybtX	*	0.0228
	day 7	znuA zupT vs znuA zupT irp2	****	<0.0001
	day 7	znuA zupT vs znuA zupT ybtX	**	0.0071
Figure 4d	day 7	WT vs znuA zupT	***	0.0001
	day 7	znuA zupT vs znuA zupT irp2	****	<0.0001
	day 7	znuA zupT vs znuA zupT ybtX	**	0.0041
Figure 4e	not applicable
Figure 4f	not applicable

## Sheet: P values - Figure 5
			Summary	Adjusted P Value
Figure 5b	day 1	znuA zupT vs znuA zupT irp2	ns	0.5662
	day 2	znuA zupT vs znuA zupT irp2	*	0.0228
	day 3	znuA zupT vs znuA zupT irp2	ns	0.961
	day 4	znuA zupT vs znuA zupT irp2	ns	0.9957
	day 5	znuA zupT vs znuA zupT irp2	ns	0.101
	day 6	znuA zupT vs znuA zupT irp2	ns	0.1319
	day 7	znuA zupT vs znuA zupT irp2	ns	0.3301
Figure 5c	day 1	znuA zupT vs znuA zupT ybtX	ns	0.8805
	day 2	znuA zupT vs znuA zupT ybtX	ns	0.9285
	day 3	znuA zupT vs znuA zupT ybtX	ns	0.5331
	day 4	znuA zupT vs znuA zupT ybtX	ns	0.058
	day 5	znuA zupT vs znuA zupT ybtX	ns	0.8233
	day 6	znuA zupT vs znuA zupT ybtX	ns	0.8972
	day 7	znuA zupT vs znuA zupT ybtX	ns	0.2375
Figure 5d		Lcn2	**	0.0017
		S100a8	*	0.0184
		S100a9	*	0.0359
Figure 5f	day 1	znuA zupT vs znuA zupT irp2	ns	0.1203
	day 2	znuA zupT vs znuA zupT irp2	*	0.0386
	day 3	znuA zupT vs znuA zupT irp2	***	0.0001
	day 4	znuA zupT vs znuA zupT irp2	ns	0.0736
	day 5	znuA zupT vs znuA zupT irp2	ns	0.0502
Figure 5g	day 1	znuA zupT vs znuA zupT ybtX	ns	0.5934
	day 2	znuA zupT vs znuA zupT ybtX	ns	0.9564
	day 3	znuA zupT vs znuA zupT ybtX	ns	0.4118
	day 4	znuA zupT vs znuA zupT ybtX	ns	0.4583
	day 5	znuA zupT vs znuA zupT ybtX	ns	0.2335
	day 6	znuA zupT vs znuA zupT ybtX	ns	0.359
	day 7	znuA zupT vs znuA zupT ybtX	ns	0.3274

## Sheet: P values - Figure S1
			Summary	Adjusted P Value
Figure S1a	STm vs EcN	2h	ns	0.428
		5h	*	0.0347
		8h	ns	0.169
		16h	ns	0.6695
Figure S1b	STm vs EcN	2h	**	0.0073
		5h	*	0.0438
		8h	**	0.0028
		16h	**	0.005
Figure S1c	STm vs EcN	2h	ns	0.0675
		5h	ns	0.2026
		8h	*	0.0199
		16h	*	0.0481
Figure S1d	STm znuA zupT vs EcN znuA zupT	2h	*	0.0111
		5h	*	0.0439
		8h	**	0.0027
		16h	ns	0.3395
Figure S1e	STm znuA zupT vs EcN znuA zupT	2h	ns	0.063
		5h	**	0.001
		8h	**	0.0013
		16h	**	0.0092
