# Supplementary material for: Siderophore-mediated zinc acquisition enhances enterobacterial colonization of the inflamed gut
Source: Nat Commun. 2021 Dec 1;12:7016. doi: 10.1038/s41467-021-27297-2 (PMC8636617; doi:10.1038/s41467-021-27297-2)
Supplement: Supplementary file 6 — Source Data [file 41467_2021_27297_MOESM6_ESM.zip]

Archive with 2 entries (2 files):
- NMR dataset.zip
- Source Data for figures.xlsx
