# Supplementary material for: Siderophore-mediated zinc acquisition enhances enterobacterial colonization of the inflamed gut
Source: Nat Commun. 2021 Dec 1;12:7016. doi: 10.1038/s41467-021-27297-2 (PMC8636617; doi:10.1038/s41467-021-27297-2)
Supplement: Supplementary file 6 — Source Data [file 41467_2021_27297_MOESM6_ESM.zip › Source Data for figures.xlsx]

## Sheet: Fig 1
Fig 1A
CP concentration (ug/ml)	EcN					STm
0	1220000000	1300000000	860000000	940000000	820000000	1680000000	1560000000	1000000000	960000000	780000000
150	360000000	260000000	600000000	800000000		340000000	360000000	700000000	600000000
250	7000000	5000000	28000000	30000000		1380000	1000000	1460000	1840000
	all data are CFU/ml
Fig. 1B
	EcN znuA zupT								STm znuA zupT
No CP	800000000	900000000	820000000	820000000	1000000000	1100000000	920000000		860000000	860000000	1000000000	900000000	920000000	680000000	1000000000
CP	12000000	10000000	5600000	3200000	42000000	28000000	9400000	9000000	124000	130000	1000	1800	7400	2600	94000	58000
MU CP	360000000	500000000	860000000	1300000000	780000000				1100000000	720000000	1100000000	1100000000	920000000
CP + ZnSO4	180000000	240000000	340000000						540000000	360000000	460000000
	all data are CFU/ml
Fig. 1C
EcN _x000D_WT	STM _x000D_WT	EcN znuA zupT	STM znuA zupT
7000000	1380000	460000	66000
5000000	1000000	560000	8200
28000000	1460000	2200000	34000
30000000	1840000	3400000	94000
all data are CFU/ml
Fig. 1D
CP concentration (ug/ml)	EcN znuA zupT									STm znuA zupT									EcN znuA zupT irp2									EcN znuA zupT ybtX
0	800000000	900000000	820000000	820000000	1000000000	1100000000	920000000	1160000000	1100000000	860000000	860000000	1000000000	900000000	920000000	680000000	1000000000	1260000000	1140000000	900000000	1100000000			660000000	600000000	920000000	960000000	1060000000	980000000	800000000			980000000	600000000	760000000	940000000	1180000000
MU 150	360000000	500000000	860000000	1300000000	780000000					1100000000	720000000	1100000000	1100000000	920000000					760000000	800000000	1000000000	760000000	940000000					800000000	840000000	1300000000	1100000000	1200000000
150	12000000	10000000	5600000	3200000	42000000	28000000	9400000	9000000		124000	130000	1000	1800	7400	2600	94000	58000						380000	620000	1340000	700000						2400000	142000	6800000	3400000
250	460000	560000	2200000	3400000						66000	8200	34000	94000						84000	100000	134000	136000						320000	260000	3800000	2200000
	all data are CFU/ml
Fig. 1E and F
time (hours)	#73 E. coli Nissle WT M9					#76 znuA zupT ybtX M9					#274 znuA zupT M9					#275 znuA zupT irp2 M9					#73 E. coli Nissle WT FeCl2					#76 znuA zupT ybtX FeCl2					#274 znuA zupT FeCl2					#275 znuA zupT irp2 +FeCl2					#73 E. coli Nissle WT +Ni					#76 znuA zupT ybtX +Ni
0	387000	383000	337000			330000	237000	310000			307000	353000	313000			315000	327000	280000			400000	403000	373000	437000	473000	297000	287000	313000	397000	453000	273000	307000	333000	393000	417000	287000	323000	347000	443000	340000	400000	403000	373000	437000	473000	297000	287000	313000	397000
8	4400000	32000000	28000000			3800000	4400000	3400000			3400000	13800000	11400000			1740000	2140000	4400000			15200000	16000000	3400000	6000000	3400000	3000000	2540000	1540000	4400000	6000000	8000000	9200000	2000000	3600000	3400000	1700000	3000000	720000	1820000	1860000	20400000	19600000	3200000	6400000	7600000	3800000	4000000	1360000	3000000
24	800000000	2100000000	2260000000			28000000	30000000	26000000			136000000	2120000000	1760000000			4600000	10800000	7200000			2220000000	2620000000	124000000	360000000	320000000	38000000	58000000	9600000	14600000	18800000	244000000	1740000000	14600000	48000000	70000000	12400000	5000000	500000	1140000	400000	2080000000	2000000000	500000000	760000000	1440000000	66000000	30000000	10400000	16600000
	all data are CFU/ml
Fig. 1G
WT	znuA zupT	znuA zupT ybtX	znuA zupT irp2	znuA zupT ybtX + Ybt	znuA zupT irp2 + Ybt	znuA zupT ybtX + Ent	znuA zupT irp2 + Ent
380000000	178000000	460000	360000	480000	12400000
64000000	24000000	620000	580000	600000	20000000
	11000000
800000000	16000000	1100000	108000	8000000	20000000	2800000	2200000
760000000	8600000	1780000	280000	6000000	300000000	2600000	1440000
700000000	6600000	1560000	300000	2000000	10000000	5000000	5000000
all data are CFU/ml
[truncated: 23 more columns]

## Sheet: Fig 2
	Fig 2G
	pH	replicate #	peak area 535.03	peak area 544.03		ratio 544/535
	4	1	29749814	1962155		0.0659552
	4	2	33524996	1380900		0.0411902
	4	3	40983812	1386742		0.0338363
	7	1	5566723	7618078		1.3685
	7	2	10252803	15002382		1.46325
	7	3	9762502	23072287		2.36336
	10	1	1236801	20947229		16.9366
	10	2	1738171	29495997		16.9696
	10	3	1614864	28706925		17.7767

## Sheet: Fig 4
Fig 4A
not applicable
Fig 4B
	WT vs znuA zupT									WT vs znuA zupT irp2					WT vs znuA zupT ybtX
time (days)	Mouse 1	Mouse 2	Mouse 3	Mouse 4	Mouse 5	Mouse 6	Mouse 7	Mouse 8	Mouse 9	Mouse 1	Mouse 2	Mouse 3	Mouse 4	Mouse 5	Mouse 1	Mouse 2	Mouse 3	Mouse 4	Mouse 5
1		2.34742	2.94118	2.38889	1.01371	1.03892	1.47992	1.25969	0.954949	2.62	0.91	10.67	10.82	12.16	1.95	1.57	10.25	6.76	7.79
4	2.57937	7.57576	0.740741	4.62963	4.65116	2.17485	4.96124	3.78477			1318.66	7868.42	459.08	109.47	41.75	4011.11	125.08		362.41
7	6.58263	14.1414	17.5287	5.84795	24.4042	12.4031	317.829	151.593	13.9789	12315.8	13684.2	5082.71	707018	172.63	285.45	2183.91	485.56	190	4614.29
	competitive index
Fig 4C
	znuA zupT vs znuA zupT irp2										znuA zupT vs znuA zupT ybtX
time (days)	Mouse 1	Mouse 2	Mouse 3	Mouse 4	Mouse 5	Mouse 6	Mouse 7	Mouse 8	Mouse 9	Mouse 10	Mouse 1	Mouse 2	Mouse 3	Mouse 4	Mouse 5
1	35.1947	5.13	0.818727	2.774	1.00846	2.11351	2.09706	2.02619	1.91667	5.7934	1.52704		8.77388	0.798
4	5.13	14.0114	1.558	4.64489	6.86898	6.71842		12.689	18.4841	45.3976	1.62556	1.96	13.0426	11.3917	4.94358
7	217.93	1082.43	5.47545	40.1443	22.99	12.5405	7.69615	62.7389	34.147	137.808	13.4078	44.8288	252.579	9.06063	8.645
	competitive index
Fig 4D
	WT vs znuA zupT	znuA zupT vs znuA zupT irp2	znuA zupT vs znuA zupT ybtX
mouse 1	10.6481	8.256
mouse 2	27.4691	20.33
mouse 3	5.39216	2.28
mouse 4	7.53425	13.556
mouse 5		49.45
mouse 6	9.30233	10.989	10.677
mouse 7	9.20543	8.796	5.586
mouse 8	31.0078	9.072	55.67
mouse 9	255.814	48.136	6.766
mouse 10	8.08898	103.395	36.67
	competitive index
Fig 4E
gene expression
	WT vs znuA zupT				znuA zupT irp2 vs znuA zupT					znuA zupT ybtX vs znuA zupT
gene	Mouse 1	Mouse 2	Mouse 3	Mouse 4	Mouse 1	Mouse 2	Mouse 3	Mouse 4	Mouse 5	Mouse 1	Mouse 2	Mouse 3	Mouse 4	Mouse 5
S100a8	931.311	950.596	3582.22	29453	1649.64	2727.31	14149.1	311.018	1885.89	3173.14	1416.08	4561.61	1021.68	1377.84
S100a9	960.208	1191.28	2667.14	36991.8	3093.32	2987.7	14204.5	331.488	1997.7	3304.55	1066.12	4511.88	1185.37	1519.07
Lcn2	13.4882	11.9678	53.5813	122.338	29.6255	15.776	98.3532	7.77829	10.4467	58.2513	10.4119	26.0866	11.8705	20.2002
Fig 4F
pathology score
	WT vs znuA zupT								znuA zupT vs znuA zupT irp2										znuA zupT vs znuA zupT ybtX
	mouse 1	mouse 2	mouse 3	mouse 4	mouse 5	mouse 6	mouse 7	mouse 8	mouse 1	mouse 2	mouse 3	mouse 4	mouse 5	mouse 6	mouse 7	mouse 8	mouse 9	mouse 10	mouse 1	mouse 2	mouse 3	mouse 4	mouse 5
Mononuclear inflammation	9	6	8	4	9	6	6	8	6	6	8	9	9	9	12	6	16	6	4	8	9	6	12
Edema	6	8	8	2	8	4	6	6	9	12	9	9	9	12	6	4	8	8	6	4	4	3	12
Epithelial injury	2	1	4	1	6	1	2	1	1	2	4	1	4	4	1	1	2	0	1	2	4	2	6
Neutrophilic inflammation/crypt abscesses	9	4	6	3	9	6	6	6	4	6	6	9	9	9	9	4	9	4	4	3	6	3	8
Fig 4G
not applicable

## Sheet: Fig 5
Fig 5A
not applicable
Fig 5B
competitive index
	znuA zupT vs znuA zupT irp2
time (days)	Mouse 1	Mouse 2	Mouse 3	Mouse 4	Mouse 5	Mouse 6
1	1.39026	1.17037	0.75917	0.774911	0.771571	0.923761
2	3.24243	1.45296	2.70181	4.32149	0.938105	1.72976
3	1.633	0.733316	0.739932	2.14502	0.717464	0.688425
4	0.377358	0.672949	1.2082	2.604	1.21349	1.02214
5	2.43022	1.25577	2.09087	1.63458	0.684101	1.28431
6	1.1321	0.989963	1.69339	1.71812	0.799127	1.55927
7	1.93886	0.332105	1.83329	0.307356	0.564089	0.574372
Fig 5C
competitive index
	znuA zupT vs znuA zupT ybtX
time (days)	Mouse 1	Mouse 2	Mouse 3	Mouse 4	Mouse 5
1	1.55034	2.81944	0.930233	0.154762	2.4188
2	1.8625	2.94872	0.566038	0.18797	1.35593
3	1.21008	1.79646	0.280303	0.766667	0.742424
4	1.35	1.28	0.92	1.45	1.78
5	0.68	0.84	0.85	1.7	1.5
6	0.44	3.29	0.93	0.5	1.16
7	1.11	1.36	0.71	0.37	0.12
Fig 5D
gene expression
S100a8		S100a9		Lcn2
conv. DSS EcN	GF EcN	conv. DSS EcN	GF EcN	conv. DSS EcN	GF EcN
15882.2	3.919	22927.4	2.82	165.749	0.255
16107.3	0.05	37281.3	7.649	288.533	1.215
1993.71	0.05	2502.23	0.05	54.093	0.756
15376.3	0.05	28537.7	0.05	193.234	1.115
39195.6	46.176	87971.5	28.184	272.203	0.664
Fig 5E
not applicable
Fig 5F
competitive index
	znuA zupT vs znuA zupT irp2
time (days)	Mouse 1	Mouse 2	Mouse 3	Mouse 4	Mouse 5	Mouse 6	Mouse 7
1	1.20482	3.22581	1.28205	1.88679	1.17647	5.26316	0.571429
2	0.900901	2.27273		1.38889	1.69492	2.04082	1.13636
3	3.44828		2.7027	2	3.57143	3.44828	4
4	4		0.877193	0.729927	12.5	5.88235	2.38095
5	14.2857			1.35135	1.26582	14.2857	4.7619
Fig 5G
competitive index
	znuA zupT vs znuA zupT irp2
time (days)	Mouse 1	Mouse 2	Mouse 3	Mouse 4	Mouse 5
1	0.83	0.38	0.52	1.32	1.95
2	0.26		1.19	2.84
3	0.4				0.88
4	0.76		1.15	29	0.78
5	10.9		1.63	34.86	0.48
6	0.8		1.46	73.63	1.13
7	0.98		1.15	73.78	1.51
Fig 5H
gene expression
Lcn2	Il17a	Tnfa	Ifng
3336	102.7	19.4	18.1
58.7	68.1	82.7	36.1
583.3	68.3	70.5	12.6
133.7	225	54	203
204.1	151.2	57.4	515.7

## Sheet: Fig S1
Fig S1A
0 ug/ml calprotectin
time (hours)	EcN				STm
2	18250	20875	30375	19750	22250	25750	26250
5	15700000	32500000	9200000	19700000	5600000	8700000	6400000
8	1510000000	1350000000	1130000000	850000000	760000000	1110000000	840000000
16	2100000000	2630000000	2080000000	1740000000	2030000000	2100000000	1930000000
	all data are CFU/ml
Fig S1B
125 ug/ml calprotectin
time (hours)	EcN				STm
2	23000	21000	19375	28000	13125	16000	12250
5	1510000	1340000	1040000	520000	650000	330000	209000
8	91000000	84000000	66000000	15000000	4000000	2370000	1200000
16	730000000	910000000	930000000	340000000	200000000	72000000	96000000
	all data are CFU/ml
Fig S1C
250 ug/ml calprotectin
time (hours)	EcN				STm
2	21500	15250	15875	19000	15500	13250	13000
5	460000	102000	127000	81000	135000	69000	17250
8	5200000	1160000	1490000	1280000	590000	390000	241000
16	12700000	3460000	11600000	8000000	1140000	4200000	2630000
	all data are CFU/ml
Fig S1D
0 ug/ml calprotectin
time (hours)	EcN znuA zupT			STm znuA zupT
2	25125	30750	34375	18625	20625	18125
5	6500000	13000000	5700000	3400000	1880000	3900000
8	880000000	1180000000	970000000	490000000	530000000	570000000
16	2460000000	2020000000	2210000000	2340000000	1610000000	1960000000
	all data are CFU/ml
Fig S1E
125 ug/ml calprotectin
time (hours)	EcN znuA zupT			STm znuA zupT
2	15125	19625	19875	7375	13625	12000
5	295000	530000	690000	36000	41000	55000
8	1220000	833000	870000	211000	122000	107000
16	5400000	5100000	8800000	610000	66000	349000
	all data are CFU/ml
Fig S1F
150ug/ml calprotectin + ZnSO4
EcN znuA zupT			STM znuA zupT			EcN znuA zupT irp2			EcN znuA zupT ybtX
180000000	240000000	340000000	540000000	360000000	460000000	120000000	320000000	280000000	180000000	200000000	260000000
all data are CFU/ml
Fig S1G
M9 + ZnSO4
WT	ybtX	znuA ybtX	znuA zupT ybtX	znuA	znuA zupT	znuA zupT irp2	irp2
1540000000	1190000000	1260000000	1030000000	1360000000	1730000000
3240000000	2240000000	1460000000	1400000000	2240000000	1430000000
	2320000000	1430000000	1240000000	1740000000	1590000000
220000000						300000000	300000000
280000000						340000000	520000000
						420000000	220000000
all data are CFU/ml
Fig S1H
LB
WT	ybtX	znuA	znuA ybtX	znuA zupT	znuA zupT ybtX	znuA zupT irp2
960000000	1210000000	980000000	1080000000	820000000	790000000
1280000000	990000000	1180000000	1230000000	1460000000	1100000000
1030000000	1010000000	880000000	960000000	730000000	920000000
940000000					1000000000	1000000000
950000000					740000000	1100000000
830000000					960000000	1200000000
all data are CFU/ml

## Sheet: Fig S3
Ratio, peak area (Zn-adduct/H adduct of Ybt)	ZnCP-Ybt (a)	ZnCP-ZnYbt (b)	CP-znybt (c)	ZnMUCP-Ybt (d)	ZnMUCP-Znybt (e)	MUCP-ZnYbt (f)
replicate 1	0.049	0.053	0.085	0.416	0.585	0.368
replicate 2	0.042	0.066	0.09	0.368	0.523	0.363

## Sheet: Fig S4
Fig S4A
	WT									znuA zupT
time (days)	Mouse 1	Mouse 2	Mouse 3	Mouse 4	Mouse 5	Mouse 6	Mouse 7	Mouse 8	Mouse 9	Mouse 1	Mouse 2	Mouse 3	Mouse 4	Mouse 5	Mouse 6	Mouse 7	Mouse 8	Mouse 9
1	125926	118182	60000	433333	60714		3333333	27907	614286	96296	88182	31429	266667	49286		1183333	7907	214286
4	666667	63125	492308	83000		684211	588235	30000	105263	111111	22500	76923	17000		221053	64706	33750	18947
7	17000	246	1025	11000000	448980	895238	722581	25957	195122	540	15	3	56250	24898	113333	42581	1234	27805
	all data are CFU/mg
Fig S4B
	WT					znuA zupT irp2
time (days)	Mouse 1	Mouse 2	Mouse 3	Mouse 4	Mouse 5	Mouse 1	Mouse 2	Mouse 3	Mouse 4	Mouse 5
1	4873	23762	5357	36638	48193	2542	35644	687	4634	5422
4		16060610	522727	17931030	17777780		16667	91	53448	222222
7	7009	3250000	13333	6709957	11141300	1	325	4	13	88315
	all data are CFU/mg
Fig S4C
	WT					znuA zupT ybtX
time (days)	Mouse 1	Mouse 2	Mouse 3	Mouse 4	Mouse 5	Mouse 1	Mouse 2	Mouse 3	Mouse 4	Mouse 5
1	1020408	27027	48571	58252	379747	663265	21830	6000	10922	61709
4	31785714	487179	11617647		39615385	964286	154	117647		138462
7	4545455	2941176	5021834	333333	1028226	20170	1706	13100	2222	282
	all data are CFU/mg
Fig S4D
	znuA zupT irp2										znuA zupT
time (days)	Mouse 1	Mouse 2	Mouse 3	Mouse 4	Mouse 5	Mouse 6	Mouse 7	Mouse 8	Mouse 9	Mouse 10	Mouse 1	Mouse 2	Mouse 3	Mouse 4	Mouse 5	Mouse 6	Mouse 7	Mouse 8	Mouse 9	Mouse 10
1	43529	242857	16800	255319	23556	27568	48571	733333	230769	162500	80000	442857	29600	425532	118667	1702162	437143	1053333	1123077	287500
4	23750		2314	51250	17	41935	47778	909091	26111	33714	138750		25529	823750	663	377419	1174444	2484848	212778	406286
7	7000	8667	23	4927	8	6	1	15000	30	6122	76333	58000	1281	146293	928	2294	950	144091	2092	246939
	all data are CFU/mg
Fig S4E
	znuA zupT ybtX					znuA zupT
time (days)	Mouse 1	Mouse 2	Mouse 3	Mouse 4	Mouse 5	Mouse 1	Mouse 2	Mouse 3	Mouse 4	Mouse 5
1	30000		95556	1707317		34444		630370	1024390
4	13500	108571	28837	10952	155882	16500	160000	282791	93810	579412
7	26429	9189	5946	108475	85333	266429	309730	1129189	738983	554667
	all data are CFU/mg

## Sheet: Fig S5
Fig S5A
	znuA zupT						znuA zupT irp2
time (days)	Mouse 1	Mouse 2	Mouse 3	Mouse 4	Mouse 5	Mouse 6	Mouse 1	Mouse 2	Mouse 3	Mouse 4	Mouse 5	Mouse 6
1	59531	46500	77027	48485	39437	51429	34219	31750	81081	50000	40845	44490
2	375532	937500	208824	79571	35526	834146	92553	515625	61765	14714	30263	385366
3	1.20513e+06	1106383	625000	1.4413e+06	351429	442222	589744	1205674	675000	536957	391429	513333
4	251786	592593	1.36559e+06	1714000	1640000	1.41026e+06	533929	703704	903226	526000	1080000	1102564
5	2.88312e+06	1.86792e+06	2.14607e+06	1.38462e+06	1.79365e+06	1.07143e+06	948052	1188679	820225	676923	2095238	666667
6	1.14286e+06	864583	1.15584e+06	877551	635294	1.08108e+06	806723	697917	545455	408163	635294	554054
7	2.27692e+06	581818	1500000	202703	510638	410714	938462	1400000	653846	527027	723404	571429
	all data are CFU/mg
Fig S5B
	znuA zupT					znuA zupT ybtX
time (days)	Mouse 1	Mouse 2	Mouse 3	Mouse 4	Mouse 5	Mouse 1	Mouse 2	Mouse 3	Mouse 4	Mouse 5
1	308000	615152	1025641	254902	349383	198667	218182	1102564	1647059	144444
2	2069444	1352941	697674	242718	3137255	1111111	458824	1232558	1291262	2313725
3	2938776	2859155	711538	1437500	653333	2428571	1591549	2538462	1875000	880000
4	3040816	2169014	2288462	1875000	1826667	2244898	1690141	2500000	1291667	1026667
5	1250000	1843373	1191489	1781250	2873239	1833333	2192771	1404255	1046875	1915493
6	1105263	2040000	1400000	1719298	1342857	2491228	620000	1509091	3421053	1157143
7	1354839	1071429	833333	500000	176471	1225806	785714	1166667	1369565	1455882
	all data are CFU/mg
Fig S5C
	znuA zupT							znuA zupT irp2
time (days)	Mouse 1	Mouse 2	Mouse 3	Mouse 4	Mouse 5	Mouse 6	Mouse 7	Mouse 1	Mouse 2	Mouse 3	Mouse 4	Mouse 5	Mouse 6	Mouse 7
1	12581	529661	171821	52885	6250	11424	12367	9355	148305	120275	25240	4808	4394	43286
2	8264	535714		4545	2280	67	10	8264	214286		2955	1216	65	18
3	2049180		1016949	5410	633	2491	47486	532787		338983	2425	158	1460	23743
4	1681416		3713768	8095	37	646	10453	376106		3804348	10000	2.82	220	8711
5	6836461			1840	357	7086	1658	402145			1227	255	936	702
	all data are CFU/mg
Fig S5D
	znuA zupT					znuA zupT ybtX
time (days)	Mouse 1	Mouse 2	Mouse 3	Mouse 4	Mouse 5	Mouse 1	Mouse 2	Mouse 3	Mouse 4	Mouse 5
1	15122	985	119	3980	33030	18293	2597	227	3020	16970
2	1455	4	1720	33120		5636	2	1440	11680
3		2			69231	2015	3			78462
4	51	1	14762	2644	160000	68	1	12857	91	206154
5	4362	1	21667	33700	182857	400	1	13333	967	382857
6	234	8	1118	10277	38235	500	1	765	140	55882
7	1795	4	705	1886	91081	1831	2	614	26	60270
	all data are CFU/mg
Fig S5E
	znuA zupT vs znuA zupT irp2						znuA zupT vs znuA zupT ybtX					znuA zupT vs znuA zupT irp2						znuA zupT vs znuA zupT ybtX
	Mouse 1	Mouse 2	Mouse 3	Mouse 4	Mouse 5	Mouse 6	Mouse 1	Mouse 2	Mouse 3	Mouse 4	Mouse 5	Mouse 1	Mouse 2	Mouse 3	Mouse 4	Mouse 5	Mouse 6	Mouse 1	Mouse 2	Mouse 3	Mouse 4	Mouse 5
MN infl.	3	1	3	2	1	2	0	1	0	1	4	9	12	12	6	12	6	6	8	0	8	4
edema	0	0	0	0	0	0	0	0	0	0	0	4	6	6	4	6	3	4	4	0	4	4
epith. Injury	0	0	0	0	0	0	0	1	0	0	0	6	9	9	6	9	4	2	4	0	2	4
neutr./crypt absc.	0	0	0	0	0	0	0	0	0	1	1	4	9	9	6	9	4	3	3	0	3	4
